# Supplementary material for: A pilot study on bio-banding in male youth ice hockey: Players’ perceptions and coaches’ selection preferences
Source: PLoS One. 2024 Aug 12;19(8):e0308676. doi: 10.1371/journal.pone.0308676 (PMC11318913; doi:10.1371/journal.pone.0308676)
Supplement: S2 File — (XLSX) [file pone.0308676.s002.xlsx]

## Sheet: Blad1
CA participation	BB participation	PAH	%PAH	Decimal Age	Biological age	Age offset	Maturity Z-score	Maturity Timing	SJ 1	SJ 2	SJ 3	SJ max	SJ peakpower watt	HGS 1 right	HGS 2 right	HGS max right	HGS 1 left	HGS 2 left	HGS max left	HGS max	YYIRT_speed	YYIRT_shuttle	YYIRT1 level	YYIRT1_distance_m	YYIRT1_finish_km/h	Estimated VO2max	split 5m(1)	split 10m(1)	split 15m(1)	split 20m(1)	split 25m(1)	Finish 30m(1)	split 5m(2)	split 10m(2)	split 15m(2)	split 20m(2)	split 25m(2)	Finish 30m(2)	split 5m(3)	split 10m(3)	split 15m(3	split 20m(3)	split 25m(3)	Finish 30m(3)	Best time 30m sprint	Best time 30m sprint	Team CA	Match in bioband	Change in maturity of opponents CA vs BB
1	1	186.166	0.850852	11.9306	12.1	0.169444	0.2326	ON-TIME	22.8	20.9	21.12	22.8	1285.92	28.7	30.7	30.7	28.1	29.7	29.7	30.7	16	8	35	1400	15.5	48.16	1.384	2.388	3.191	3.918	4.614	5.298	1.595	2.639	3.455	4.201	4.908	5.605							5.298	5.298	U13	mognadsgrupp 1	Mostly equally mature opponents
1	1	187.241	0.848106	11.9069	12.1	0.193087	0.166454	ON-TIME	25.95	22.36	23.96	25.95	1273.28	28.1	28.1	28.1	23.1	19.2	23.1	28.1	15	8	27	1080	15.0	45.472	1.287	2.278	3.076	3.796	4.481	5.192	1.293	2.312	3.12	3.864	4.517	5.195							5.192	5.192	U13	mognadsgrupp 1	Mostly equally mature opponents
1	1	183.445	0.884735	11.8741	13.1	1.22594	1.04883	EARLY	26.74	24.06	25.39	26.74	1706.28	25.2	31	31	28.5	30.1	30.1	31	16	2	29	1160	15.5	46.144	1.444	2.34	3.109	3.841	4.531	5.177	1.426	2.344	3.136	3.868	4.586	5.259	1.389	2.263	3.083	3.836	4.551	5.233	5.177	5.177	U13	mognadsgrupp 2	More mature opponents
1	1	181.761	0.880827	12.6735	13.1	0.426489	0.33168	ON-TIME	26.51	27.67	29.56	29.56	2393.87	21.9	27.3	27.3	25.4	31.1	31.1	31.1	15	6	25	1000	15.0	44.8	1.362	2.248	3.029	3.775	4.476	5.128	1.37	2.248	3.052	3.796	4.486	5.161	1.355	2.247	3.051	3.796	4.516	5.17	5.128	5.128	U13	mognadsgrupp 2	More mature opponents
1	1	181.137	0.871718	12.2847	12.8	0.515264	0.409941	ON-TIME	23.96	23.85	24.94	24.94	1447.53	22	23.1	23.1	18.2	19.9	19.9	23.1	15	1	20	800	15.0	43.12	1.296	2.299	3.101	3.826	4.534	5.216	1.382	2.401	3.227	3.957	4.685	5.396							5.216	5.216	U13	mognadsgrupp 1	Mostly equally mature opponents
1	1	178.757	0.846961	11.9945	12	0.0054757	0.0446091	ON-TIME	17.89	18.84	18.46	18.84	1403.42	23.5	26.5	26.5	18.3	21.3	21.3	26.5	14	3	14	560	14.5	41.104	1.47	2.556	3.424	4.2	4.948	5.678	1.518	2.605	3.47	4.269	5.012	5.751							5.678	5.678	U13	mognadsgrupp 1	Mostly equally mature opponents
1	1	173.445	0.842919	12.2984	11.9	-0.398426	-0.259072	ON-TIME	23.2	17.52	22.04	23.2	1015.75	26.7	26.5	26.7	27.6	25.2	27.6	27.6	14	5	16	640	14.5	41.776	1.281	2.298	3.121	3.866	4.622	5.278	1.346	2.414	3.205	3.957	4.697	5.395							5.278	5.278	U13	mognadsgrupp 1	Mostly equally mature opponents
1	1	183.171	0.851665	12.3313	12.2	-0.13128	-0.0558942	ON-TIME																			1.536	2.64	3.527	4.315	5.085	5.835	1.562	2.673	3.579	4.365	5.127	5.886							5.835	5.835	U13	mognadsgrupp 1	Mostly equally mature opponents
1	1	187.65	0.852117	12.1889	12.2	0.0110883	0.0243605	ON-TIME																																						0	U13	mognadsgrupp 1	Mostly equally mature opponents
1	1	178.131	0.834779	12.5175	11.7	-0.817454	-0.576966	LATE	27.32	24.28	25.95	27.32	1351.9	30.6	31.8	31.8	29.3	27.2	29.3	31.8	15	7	26	1040	15.0	45.136	1.271	2.248	3.046	3.759	4.447	5.113	1.268	2.252	3.042	3.748	4.43	5.079							5.079	5.079	U13	mognadsgrupp 1	Mostly equally mature opponents
1	1	180.211	0.843454	12.167	11.9	-0.267009	-0.178685	ON-TIME	20.71	15.19	18.65	20.71	1503.34	21.3	22.9	22.9	23.1	19.1	23.1	23.1	14	3	14	560	14.5	41.104																				0	U13	mognadsgrupp 1	Mostly equally mature opponents
1	1	179.599	0.845217	12.3806	12	-0.380561	-0.272774	ON-TIME	23.2	26.51	25.39	26.51	1406.93	27.7	25.9	27.7	24.5	25.3	25.3	27.7	16	2	29	1160	15.5	46.144	1.327	2.3	3.071	3.777	4.45	5.095	1.333	2.317	3.085	3.782	4.456	5.135							5.095	5.095	U13	mognadsgrupp 1	Mostly equally mature opponents
1	1	181.456	0.854755	12.5969	12.3	-0.296851	-0.18768	ON-TIME	28.25	26.29	27.67	28.25	1634.86	28.3	29.7	29.7	30.2	30.3	30.3	30.3	15	7	26	1040	15.0	45.136	1.349	2.339	3.133	3.845	4.533	5.218	1.414	2.407	3.202	3.909	4.591	5.285							5.218	5.218	U13	mognadsgrupp 1	Mostly equally mature opponents
1	1	186.655	0.873806	12.5613	12.9	0.338741	0.243387	ON-TIME	28.02	29.68	30.17	30.17	1996.02	28.9	26.9	28.9	27.3	25.6	27.3	28.9	17	4	39	1560	16.0	49.504	1.273	2.237	3.01	3.719	4.385	5.03	1.266	2.224	3.018	3.738	4.419	5.067							5.03	5.03	U13	mognadsgrupp 1	Mostly equally mature opponents
1	1	179.062	0.870088	11.9124	12.8	0.887611	0.695997	EARLY	18.75	16.7	17.8	18.75	1198.64	26.3	26.4	26.4	23.5	22.9	23.5	26.4	14	3	14	560	14.5	41.104	1.282	2.301	3.133	3.891	4.61	5.318	1.258	2.36	3.142	3.911	4.692	5.405							5.318	5.318	U13	mognadsgrupp 1	Mostly equally mature opponents
1	1	181.046	0.860555	12.0849	12.5	0.415127	0.294909	ON-TIME																			1.342	2.379	3.207	3.964	4.701	5.407	1.424	2.49	3.336	4.116	4.868	5.597							5.407	5.407	U13	mognadsgrupp 1	Mostly equally mature opponents
1	1	171.474	0.850856	11.7235	12.1	0.376523	0.428439	ON-TIME	24.83	27.78	25.72	27.78	1325.47	23.8	29.7	29.7	27.8	25.6	27.8	29.7	16	6	33	1320	15.5	47.488	1.625	2.632	3.443	4.159	4.863	5.529	1.363	2.365	3.184	3.907	4.606	5.28							5.28	5.28	U13	mognadsgrupp 1	Mostly equally mature opponents
1	1	183.969	0.880585	12.271	13.1	0.828953	0.615924	EARLY	20.51	20.51	23.2	23.2	1957.99	26.3	26.2	26.3	26.6	28.5	28.5	28.5	14	1	12	480	14.5	40.432	1.353	2.221	2.997	3.708	4.4	5.048	1.393	2.262	3.066	3.792	4.484	5.153	1.407	2.304	3.101	3.833	4.537	5.214	5.048	5.048	U13	mognadsgrupp 2	More mature opponents
1	1	185.136	0.881512	12.512	13.1	0.588022	0.489717	ON-TIME	27.09	24.94	27.67	27.67	1889.57	26	26	26	22.8	23	23	26	13	2	9	360	14.0	39.424	1.362	2.247	3.037	3.761	4.459	5.088	1.401	2.301	3.103	3.841	4.548	5.222	1.415	2.299	3.115	3.862	4.607	5.274	5.088	5.088	U13	mognadsgrupp 2	More mature opponents
1	1	189.417	0.915968	12.512	13.8	1.28802	1.27617	EARLY	20.51	21.43	17.24	21.43	2625.18	26.3	24.3	26.3	24	22.8	24	26.3	13	4	11	440	14.0	40.096	1.572	2.538	3.42	4.173	4.953	5.637	1.471	2.442	3.288	4.036	4.776	5.501	1.478	2.416	3.257	4.004	4.783	5.486	5.501	5.486	U13	mognadsgrupp 2	More mature opponents
1	1	179.8	0.875415	12.46	13	0.540041	0.350561	ON-TIME	17.89	20.11	18.84	20.11	1648.12	28.8	27.8	28.8	27.8	25.6	27.8	28.8	13	1	8	320	14.0	39.088	1.452	2.381	3.215	3.986	4.72	5.39	1.537	2.469	3.315	4.067	4.791	5.491	1.572	2.509	3.384	4.153	4.903	5.66	5.39	5.39	U13	mognadsgrupp 2	More mature opponents
1	1	183.464	0.850303	12.4846	12.1	-0.3846	-0.222618	ON-TIME	23.63	24.17	22.36	24.17	1269.42	26.2	24.4	26.2	20.7	20.8	20.8	26.2	14	6	17	680	14.5	42.112																				0	U13	mognadsgrupp 1	Mostly equally mature opponents
1	1	176.295	0.834966	12.219	11.7	-0.519028	-0.377642	ON-TIME	23.31	25.95	25.5	25.95	1318.57	23.4	20.4	23.4	20.8	21.6	21.6	23.4	15	6	25	1000	15.0	44.8	1.44	2.503	3.353	4.148	4.899	5.611	1.4	2.481	3.335	4.112	4.859	5.601	1.328	2.359	3.179	3.937	4.663	5.352	5.601	5.352	U13	mognadsgrupp 1	Mostly equally mature opponents
1	1	187.646	0.858001	12.5366	12.4	-0.136619	-0.0469231	ON-TIME	26.74	23.42	23.96	26.74	1665.51	29.9	23.1	29.9	33.3	33	33.3	33.3	17	2	37	1480	16.0	48.832	1.379	2.397	3.198	3.925	4.636	5.302	1.359	2.379	3.19	3.937	4.658	5.354							5.302	5.302	U13	mognadsgrupp 1	Mostly equally mature opponents
1	1	175.506	0.88373	12.5092	13.1	0.59076	0.540346	EARLY	17.06	20.21	19.13	20.21	1436.75	24.1	24.9	24.9	28	27.9	28	28	13	2	9	360	14.0	39.424																				0	U13	mognadsgrupp 2	More mature opponents
1	1	181.462	0.851416	12.6078	12.2	-0.407803	-0.263238	ON-TIME	17.99	21.22	20.61	21.22	1162.83	23.5	21.9	23.5	16.1	20.7	20.7	23.5	15	3	22	880	15.0	43.792	1.38	2.454	3.288	4.047	4.774	5.492	1.328	2.358	3.181	3.923	4.636	5.344							5.344	5.344	U13	mognadsgrupp 1	Mostly equally mature opponents
1	1	188	0.851064	12.5394	12.1	-0.439357	-0.205243	ON-TIME	22.78	24.17	23.52	24.17	1459.68	23.8	28.7	28.7	26.6	32.2	32.2	32.2	16	1	28	1120	15.5	45.808																				0	U13	mognadsgrupp 1	Mostly equally mature opponents
1	1	189.327	0.884185	12.3258	13.1	0.774196	0.699573	EARLY	25.95	31.27	30.9	31.27	2529.38	39.9	36.3	39.9	43.4	32.4	43.4	43.4	15	4	23	920	15.0	44.128	1.389	2.272	3.043	3.761	4.444	5.093	1.434	2.335	3.098	3.817	4.481	5.146	1.455	2.306	3.113	3.825	4.527	5.215	5.093	5.093	U13	mognadsgrupp 2	More mature opponents
1	1	176.871	0.821502	11.8357	11.3	-0.535729	-0.384147	ON-TIME	20.02	19.62	22.36	22.36	1281.86	16	15.5	16	15.2	16.6	16.6	16.6	13	2	9	360	14.0	39.424	1.495	2.58	3.67	4.751	5.752	6.777	1.445	2.579	3.48	4.303	5.081	5.829							5.829	5.829	U13	mognadsgrupp 1	Mostly equally mature opponents
1	1	179.964	0.845727	12.7009	12	-0.70089	-0.455744	ON-TIME	19.33	18.84	19.72	19.72	1085.37	23.4	22.8	23.4	21.4	22.9	22.9	23.4	13	2	9	360	14.0	39.424	1.272	2.277	3.072	3.809	4.509	5.182	1.234	2.254	3.075	3.829	4.531	5.227							5.182	5.182	U13	mognadsgrupp 1	Mostly equally mature opponents
1	1	173.823	0.833029	12.5996	11.6	-0.999589	-0.679278	LATE	26.4	27.55	31.39	31.39	1327.15	21.4	22.1	22.1	18.9	19.5	19.5	22.1	17	4	39	1560	16.0	49.504			3.113	3.854	4.579	5.315			3.092	3.831	4.57	5.326	1.253	2.254	3.072	3.828	4.559	5.275	5.315	5.275	U13	mognadsgrupp 1	Mostly equally mature opponents
1	1	180.11	0.90167	13.5469	13.5	-0.0468857	0.0392556	ON-TIME	25.84	28.14	26.97	28.14	1764.08	31.4	31.9	31.9	26.2	27.1	27.1	31.9	16	3	30	1200	15.5	46.48	1.465	2.345	3.123	3.868	4.555	5.196	1.41	2.282	3.084	3.804	4.519	5.149	1.414	2.304	3.084	3.814	4.51	5.18	5.149	5.149	U14	mognadsgrupp 2	Mostly equally mature opponents
1	1	178.22	0.892157	12.9117	13.3	0.388296	0.443944	ON-TIME	20.21	20.31	19.52	20.31	1895.82	31.4	33.5	33.5	32.6	31.9	32.6	33.5	13	1	8	320	14.0	39.088	1.634	2.591	3.438	4.208	4.962	5.666	1.614	2.547	3.441	4.222	4.988	5.729	1.629	2.604	3.471	4.257	5.025	5.747	5.666	5.666	U14	mognadsgrupp 2	Mostly equally mature opponents
1	1	180.423	0.920059	12.9582	13.9	0.941752	0.985006	EARLY																																						0	U14	mognadsgrupp 2	Mostly equally mature opponents
1	1	175.146	0.879265	13.525	13	-0.524983	-0.444014	ON-TIME																			1.43	2.307	3.05	3.743	4.41	5.022	1.432	2.301	3.069	3.772	4.441	5.071	1.449	2.302	3.106	3.802	4.481	5.116	5.022	5.022	U14	mognadsgrupp 2	Mostly equally mature opponents
1	1	186.719	0.925993	13.4921	14	0.507871	0.56388	EARLY	30.29	29.68	27.2	30.29	2637.5	41.2	41.8	41.8	40.7	39.7	40.7	41.8	14	8	19	760	14.5	42.784	1.376	2.257	2.997	3.692	4.361	4.975	1.365	2.251	3.016	3.707	4.385	4.993	1.384	2.279	3.042	3.746	4.4	5.038	4.975	4.975	U14	mognadsgrupp 2	Mostly equally mature opponents
1	1	181.011	0.925357	13.5825	14	0.417522	0.441842	ON-TIME																																						0	U14	mognadsgrupp 2	Mostly equally mature opponents
1	1	181.289	0.881466	12.8624	13.1	0.237577	0.208158	ON-TIME	24.94	21.73	21.02	24.94	1719.33	24.6	19.4	24.6	22	23.3	23.3	24.6	15	8	27	1080	15.0	45.472	1.444	2.338	3.174	3.888	4.601	5.264	1.492	2.397	3.23	3.993	4.704	5.382	1.455	2.353	3.175	3.924	4.649	5.323	5.264	5.264	U14	mognadsgrupp 2	Mostly equally mature opponents
1	1	175.29	0.900225	13.2567	13.5	0.243326	0.223534	ON-TIME	22.67	23.74	22.67	23.74	1125.54	23.8	24.6	24.6	20.6	24.7	24.7	24.7	15	3	22	880	15.0	43.792																				0	U14	mognadsgrupp 2	Mostly equally mature opponents
1	1	174.259	0.90096	13.6099	13.5	-0.109856	-0.0829509	ON-TIME	21.63	21.83	23.41	23.41	1698.94	30.9	31.1	31.1	30.7	28.7	30.7	31.1	14	8	19	760	14.5	42.784	1.448	2.381	3.189	3.914	4.629	5.286	1.494	2.424	3.249	3.994	4.714	5.381	1.531	2.453	3.295	4.041	4.765	5.449	5.286	5.286	U14	mognadsgrupp 2	Mostly equally mature opponents
1	1	185.518	0.860295	13.0678	12.5	-0.567762	-0.429467	ON-TIME	28.25	28.84	31.27	31.27	1994.84	19.2	26.3	26.3	24.6	24.3	24.6	26.3	16	6	33	1320	15.5	47.488	1.282	2.268	3.074	3.789	4.478	5.162	1.315	2.294	3.107	3.818	4.517	5.187							5.162	5.162	U14	mognadsgrupp 1	Less mature opponents
1	1	182.339	0.870907	12.8296	12.8	-0.0295688	0.0416449	ON-TIME	30.65	27.43	30.41	30.65	1789.59	29.9	27.5	29.9	27.9	26.9	27.9	29.9	16	6	33	1320	15.5	47.488	1.496	2.492	3.276	3.988	4.671	5.339	1.407	2.413	3.215	3.922	4.615	5.274							5.274	5.274	U14	mognadsgrupp 1	Less mature opponents
1	1	184.207	0.883243	13.4264	13.1	-0.32642	-0.251792	ON-TIME	25.27	26.29	27.55	27.55	1850.57	30.5	29.9	30.5	28	27.8	28	30.5	13	4	11	440	14.0	40.096	1.502	2.406	3.219	3.973	4.717	5.411	1.544	2.489	3.326	4.104	4.847	5.546	1.575	2.491	3.322	4.105	4.869	5.575	5.411	5.411	U14	mognadsgrupp 2	Mostly equally mature opponents
1	1	182.701	0.879034	13.3114	13	-0.311431	-0.236069	ON-TIME	30.17	31.64	30.53	31.64	1872.34	27.8	28.2	28.2	31	32.9	32.9	32.9	15	8	27	1080	15.0	45.472	1.39	2.239	2.987	3.67	4.337	4.952	1.33	2.165	2.927	3.621	4.283	4.91	1.535	2.352	3.134	3.833	4.517	5.14	4.91	4.91	U14	mognadsgrupp 2	Mostly equally mature opponents
1	1	174.678	0.855286	13.3087	12.3	-1.00869	-0.751143	LATE	19.04	21.02	19.72	21.02	974.024	27.3	27.4	27.4	18.5	25.2	25.2	27.4	15	8	27	1080	15.0	45.472	1.53	2.594	3.45	4.216	4.964	5.67	1.442	2.524	3.392	4.184	4.939	5.663							5.663	5.663	U14	mognadsgrupp 1	Less mature opponents
1	1	173.229	0.891308	13.4319	13.3	-0.131896	-0.077352	ON-TIME	15.63	17.8	16.16	17.8	1612.09	25.5	27.4	27.4	23.7	23.3	23.7	27.4	12	3	7	280	13.5	38.752	1.492	2.437	3.269	4.037	4.771	5.449	1.529	2.54	3.412	4.208	4.954	5.672	1.525	2.5	3.373	4.171	4.956	5.688	5.449	5.449	U14	mognadsgrupp 2	Mostly equally mature opponents
1	1	182.266	0.857537	12.7556	12.4	-0.355647	-0.255749	ON-TIME	27.9	26.29	30.78	30.78	1648	34.8	35.9	35.9	35.2	33	35.2	35.9	14	5	16	640	14.5	41.776	1.28	2.257		3.733	4.398	5.088	1.484	2.415	3.174	3.913	4.555	5.218							5.088	5.088	U14	mognadsgrupp 1	Less mature opponents
1	1	191.824	0.885186	12.9555	13.2	0.24449	0.222321	ON-TIME	21.73	23.63	24.07	24.07	1671.05	30.5	26.3	30.5	31.5	26	31.5	31.5	15	5	24	960	15.0	44.464	1.37	2.279	3.094	3.832	4.562	5.216	1.449	2.386	3.226	3.979	4.709	5.389	1.451	2.429	3.268	4.029	4.761	5.466	5.216	5.216	U14	mognadsgrupp 2	Mostly equally mature opponents
1	1	187.459	0.872726	12.8898	12.9	0.0101985	0.0153976	ON-TIME	25.05	25.5	24.39	25.5	1757.85	32.6	33.9	33.9	31.9	32.3	32.3	33.9	16	6	33	1320	15.5	47.488	1.295	2.265	3.037	3.723	4.399	5.027	1.308	2.243	3.053	3.744	4.409	5.04							5.027	5.027	U14	mognadsgrupp 1	Less mature opponents
1	1	179.209	0.897275	13.6893	13.4	-0.289254	-0.268301	ON-TIME	22.15	23.63	24.39	24.39	1704.06	36.2	37.9	37.9	33.4	33.7	33.7	37.9	16	6	33	1320	15.5	47.488	1.413	2.304	3.079	3.785	4.484	5.135	1.456	2.349	3.115	3.837	4.53	5.173	1.462	2.37	3.15	3.856	4.544	5.206	5.135	5.135	U14	mognadsgrupp 2	Mostly equally mature opponents
1	1	181.768	0.890695	12.8953	13.3	0.404723	0.411693	ON-TIME	18.36	18.84	17.43	18.84	1290.17	24.7	21.8	24.7	20.6	22.4	22.4	24.7	15	2	21	840	15.0	43.456	1.623	2.593	3.451	4.276	5.057	5.798	1.562	2.538	3.412	4.224	5.006	5.754	1.67	2.643	3.528	4.343	5.109	5.885	5.754	5.754	U14	mognadsgrupp 2	Mostly equally mature opponents
1	1	174.391	0.872177	13.3498	12.9	-0.44976	-0.384802	ON-TIME	18.36	17.89	17.8	18.36	903.162	29.7	29.9	29.9	20.8	21.5	21.5	29.9	13	2	9	360	14.0	39.424	1.44	2.531	3.412	4.218	4.999	5.757	1.505	2.626	3.55	4.389	5.171	5.957							5.757	5.757	U14	mognadsgrupp 1	Less mature opponents
1	1	181.778	0.883496	13.4346	13.1	-0.334634	-0.24633	ON-TIME	27.67	29.32	29.32	29.32	1559.37	22.2	24.5	24.5	26.3	26.6	26.6	26.6	15	2	21	840	15.0	43.456	1.507	2.436	3.243	3.991	4.698	5.355	1.396	2.323	3.158	3.917	4.632	5.353	1.472	2.417	3.255	4.022	4.769	5.452	5.353	5.353	U14	mognadsgrupp 2	Mostly equally mature opponents
1	1	182.939	0.9003	13.1116	13.5	0.388433	0.44302	ON-TIME	18.46	16.7	17.8	18.46	1751.81	34.7	30.5	34.7			0	34.7	14	6	17	680	14.5	42.112	1.489	2.436	3.282	4.057	4.801	5.471	1.661	2.595	3.453	4.236	4.97	5.663	1.526	2.476	3.314	4.093	4.821	5.53	5.471	5.471	U14	mognadsgrupp 2	Mostly equally mature opponents
1	1	173.416	0.860361	12.9117	12.5	-0.411704	-0.257306	ON-TIME	22.05	22.67	22.05	22.67	1368.63	27	26.4	27	21.7	22.9	22.9	27	14	3	14	560	14.5	41.104	1.358	2.4	3.233	3.985	4.714	5.431	1.355	2.397	3.233	3.987	4.708	5.432							5.431	5.431	U14	mognadsgrupp 1	Less mature opponents
1	1	181.758	0.889643	13.5222	13.2	-0.322222	-0.220159	ON-TIME	26.17	26.29	25.05	26.29	1638.19	32.3	32.1	32.3	27.8	33.2	33.2	33.2	16	6	33	1320	15.5	47.488	1.322	2.207	2.976	3.682	4.369	5.029	1.344	2.217	3.015	3.733	4.417	5.087	1.439	2.321	3.128	3.871	4.572	5.228	5.029	5.029	U14	mognadsgrupp 2	Mostly equally mature opponents
1	1	167.705	0.871174	13.629	12.8	-0.829021	-0.723664	LATE																			1.366	2.412	3.25	4.021	4.745	5.443	1.373	2.409	3.258	4.003	4.719	5.414							5.414	5.414	U14	mognadsgrupp 1	Less mature opponents
1	0	185.437	0.886822	12.3149	13.2	0.885147	0.760817	EARLY																																						0	U13	mognadsgrupp 2	More mature opponents
1	0	172.063	0.832545	12.3723	11.6	-0.772348	-0.564569	LATE																																						0	U13	mognadsgrupp 1	Mostly equally mature opponents
0	0	171.646	0.910596	13.1362	13.7	0.563792	0.667576	EARLY	20.31	21.63	20.71	21.63	1731.32	34.6	34.5	34.6	33.4	28.6	33.4	34.6																										0	U14	mognadsgrupp 2	Mostly equally mature opponents
0	0	172.78	0.873363	13.4511	12.9	-0.551061	-0.571314	LATE	18.84	19.13	18.36	19.13	1171.87	26.7	26	26.7	25.8	24.2	25.8	26.7	12	3	7	280	13.5	38.752																				0	U14	mognadsgrupp 1	Less mature opponents
0	0	187.72	0.933836	13.6783	14.2	0.521697	0.515985	EARLY	26.86	27.67	29.08	29.08	2654.66	37.1	33.8	37.1	35.4	36	36	37.1	16	2	29	1160	15.5	46.144																				0	U14	mognadsgrupp 2	Mostly equally mature opponents
0	0	190.749	0.882312	13.2512	13.1	-0.151198	-0.164973	ON-TIME	28.89	17.61	18.46	28.89	2529.87	25	26.5	26.5	28.8	25.3	28.8	28.8	12	3	7	280	13.5	38.752																				0	U14	mognadsgrupp 2	Mostly equally mature opponents
0	0	180.191	0.907371	13.6278	13.6	-0.0277778	0.0549429	ON-TIME	19.52	20.11	19.91	20.11	1874.62	33.6	34.3	34.3	36.4	34	36.4	36.4	14	7	18	720	14.5	42.448																				0	U14	mognadsgrupp 2	Mostly equally mature opponents
0	0	175.507	0.834725	12.2245	11.7	-0.524504	-0.383287	ON-TIME	22.99	24.83	22.46	24.83	1024.09	18.7	19	19	16.6	14.8	16.6	19	16	5	32	1280	15.5	47.152																				0	U13	mognadsgrupp 1	Mostly equally mature opponents
0	0	182.859	0.85913	12.1588	12.4	0.241205	0.18872	ON-TIME	12.48	17.89	15.28	17.89	910.873	21.3	19.9	21.3	21.3	24	24	24	14	5	16	640	14.5	41.776																				0	U13	mognadsgrupp 1	Mostly equally mature opponents
0	0	195.332	0.883622	11.8686	13.1	1.23142	1.02201	EARLY	18.84	21.73	19.33	21.73	2258.34	36	33.3	36	37	35.9	37	37	15	5	24	960	15.0	44.464																				0	U13	mognadsgrupp 2	More mature opponents
0	0	182.802	0.929967	13.2485	14.1	0.85154	0.979017	EARLY	23.63	25.84	25.72	25.84	1728.66	32.5	29.7	32.5	30.5	28.7	30.5	32.5	15	2	21	840	15.0	43.456																				0	U14	mognadsgrupp 2	Mostly equally mature opponents
0	0	180.039	0.893695	13.0459	13.3	0.254141	0.408402	ON-TIME	18.94	18.75	20.21	20.21	1853.51	26.7	29.2	29.2	26.7	26	26.7	29.2																										0	U14	mognadsgrupp 2	Mostly equally mature opponents
																																														0
																																														0
																																														0
																																														0
																																														0
																																														0
																																														0
																																														0
[truncated: 82 more columns]
